# Supplementary material for: ATAD2 as a Cancer Target: Insights into Its Structure, Functions, Mechanisms, and Drug Development
Source: Cancers (Basel). 2025 Oct 16;17(20):3337. doi: 10.3390/cancers17203337 (PMC12563300; doi:10.3390/cancers17203337)
Supplement: Supplementary file 1 [file cancers-17-03337-s001.zip]

Archive with 1 entries (1 files):
- cancers-3872405-supplementary.pdf
